# Supplementary material for: Unveiling detoxifying symbiosis and dietary influence on the Southern green shield bug microbiota
Source: FEMS Microbiol Ecol. 2024 Nov 7;100(12):fiae150. doi: 10.1093/femsec/fiae150 (PMC11585277; doi:10.1093/femsec/fiae150)
Supplement: fiae150_Supplemental_Files [file fiae150_supplemental_files.zip]

Archive with 2 entries (2 files):
- Supplementary_material_Microbial-dynamics.pdf
- Supplemetary_table.xlsx
