# Supplementary material for: Unveiling detoxifying symbiosis and dietary influence on the Southern green shield bug microbiota
Source: FEMS Microbiol Ecol. 2024 Nov 7;100(12):fiae150. doi: 10.1093/femsec/fiae150 (PMC11585277; doi:10.1093/femsec/fiae150)
Supplement: fiae150_Supplemental_Files [file fiae150_supplemental_files.zip › Supplemetary_table.xlsx]

## Sheet: Tabelle1
	TPM									DEGs
Gene ID	NPA1	NPA2	NPA3	Ctrl1	Ctrl2	Ctrl3	SD	AVG	MED.	NPA1	NPA2	NPA3	Ctrl1	Ctrl2	Ctrl3	logFC	AveExpr	p-value
IMBJEPGB_00010:putative amino-acid metabolite efflux pump	1.22406	1.47231	1.76617	13.2343	11.8156	4.50128	5.45856	5.66895	3.13372	2.40578	2.57134	2.82077	5.32197	5.36162	4.089	-2.23863	3.76175	0.000155987
IMBJEPGB_00011:YbaK/EbsC family protein	1.28823	1.16212	0.464688	6.36711	6.44774	4.37283	2.72425	3.35045	2.83053	1.55779	1.29124	0.318275	3.25969	3.45141	3.00493	-2.19726	2.14722	0.000755015
IMBJEPGB_00012:Phytanoyl-CoA dioxygenase	1.78282	0.857752	0.771714	11.0145	13.2573	4.84135	5.45355	5.4209	3.31208	2.69529	1.6538	1.54067	4.84465	5.30767	3.97579	-2.79119	3.33631	7.49881e-05
IMBJEPGB_00013:Gamma-glutamyl-hercynylcysteine sulfoxide hydrolase	0.840739	0.758433	0.30327	7.79133	5.71085	4.75641	3.1487	3.36017	2.79857	1.55779	1.29123	0.318274	4.12643	3.87883	3.71863	-2.84816	2.48186	3.96865e-05
IMBJEPGB_00014:ATP-grasp domain-containing protein	0.417077	0.501662	0.902684	7.21495	7.45542	4.36522	3.32962	3.47619	2.63395	1.55779	1.6538	2.43375	5.00512	5.25164	4.58989	-3.03181	3.41533	2.37423e-06
IMBJEPGB_00015:hypothetical protein	0	0.313266	0.375791	7.29449	7.07649	3.04514	3.41073	3.01725	1.71046	-0.764139	1.29123	1.54067	5.28075	5.43892	4.33836	-4.13026	2.8543	4.09057e-05
IMBJEPGB_00844:Flavohemoprotein	238.93	223.113	228.357	2.8037	1.94688	1.79717	124.958	116.158	112.958	10.2768	10.1594	10.1799	3.56455	3.23729	3.21906	6.89501	6.77283	3.46511e-16
IMBJEPGB_02074:General stress protein	4217.98	4339.63	5308.62	901.457	1313.1	1337.84	1926.85	2903.1	2777.91	10.211	10.2333	10.511	7.61931	8.36987	8.50191	2.13708	9.24106	0.631745
IMBJEPGB_02353:N-formylglutamate deformylase	27.1053	33.2544	27.3766	9.82436	5.68501	6.95168	12.1925	18.3662	18.4648	6.47427	6.74597	6.45441	4.66408	4.08528	4.4696	2.18513	5.48227	5.31309e-09
IMBJEPGB_02358:Histidine ammonia-lyase	20.428	21.3485	22.9519	9.31039	5.8665	4.45228	8.42306	14.0595	14.8692	7.1725	7.2152	7.30696	5.68002	5.22279	4.93093	2.00104	6.25473	2.65503e-09
IMBJEPGB_02359:Urocanate hydratase	23.3917	21.657	23.8701	5.89479	5.28172	6.09444	9.46207	1.43649	13.8757	7.48853	7.35732	7.48486	5.14951	5.19335	5.50063	2.14059	6.36236	1.90896e-10
IMBJEPGB_02804:Catalase-peroxidase	573.378	482.371	597.882	157.765	64.2672	196.591	232.756	345.376	339.481	12.5514	12.2837	12.5803	10.3213	9.23639	10.9542	2.2973	11.3212	9.49048e-08
IMBJEPGB_03028:DUF1435 domain-containing protein	27.6474	30.4832	35.4593	7.59155	6.58945	7.82064	13.3138	19.2653	17.734	4.44532	4.54997	4.75568	2.34215	2.29387	2.609	2.16032	3.49933	5.30911e-06
Table S4. Transcriptome of Pantoea sp. Nvir growing on M9 mineral medium with 100 µM NPA. Pantoea sp. Nvir differential gene expression profile under growth with and without NPA. Pantoea was cultured in an M9 mineral salt medium supplemented with 100 µM NPA or an equimolar concentration of glycerol (control). Samples for RNA extraction (biological triplicates) were taken 2 h after NPA/glycerol su…
